# Supplementary material for: Diagnosing Acute Cellular Rejection after Paediatric Liver Transplantation—Is There Room for Interleukin Profiles?
Source: Children (Basel). 2023 Jan 7;10(1):128. doi: 10.3390/children10010128 (PMC9857115; doi:10.3390/children10010128)
Supplement: Supplementary file 1 [file children-10-00128-s001.zip]

Archive with 1 entries (1 files):
- children-2022589-SM.pdf
